# Supplementary material for: Optical Characterization of Biological Tissues Based on Fluorescence, Absorption, and Scattering Properties
Source: Diagnostics (Basel). 2022 Nov 17;12(11):2846. doi: 10.3390/diagnostics12112846 (PMC9689259; doi:10.3390/diagnostics12112846)
Supplement: Supplementary file 1 [file diagnostics-12-02846-s001.zip]

Archive with 1 entries (1 files):
- diagnostics-1987774-supplementary.webm
